# Supplementary material for: Clinical outcomes of bortezomib-based therapy in Taiwanese patients with multiple myeloma: A nationwide population-based study and a single-institute analysis
Source: PLoS One. 2019 Sep 17;14(9):e0222522. doi: 10.1371/journal.pone.0222522 (PMC6748434; doi:10.1371/journal.pone.0222522)
Supplement: S1 File — (XLSX) [file pone.0222522.s001.xlsx]

## Sheet: first-line
Sex	Age	Dx	ISS	1st Line	BMT	Alive	PFS	OS
1	53	IgA(lambda)	3	3	1	0	76	76
2	59	LC	3	2	1	1	91	91
2	80	IgG (lambda)	1	1	0	0	17	85
1	82	IgG/kappa type	3	2	0	1	44	44
2	56	IgG/kappa	2	2	1	0	27	39
1	67	LC	3	2	1	1	4	4
1	70	LC	3	2	0	1	9	69
1	59	IgG(lambda)	2	2	1	0	43	47
1	65	IgA	2	2	0	1	25	50
1	52	LC	3	2	1	1	38	64
2	55	IgG	2	2	1	1	52	61
1	64	IgG	3	2	0	0	34	51
2	77	IgA	3	2	0	0	41	56
2	58	IgG	3	2	0	1	22	58
1	76	IgG	3	2	0	0	31	49
2	73	IgG	3	2	0	1	7	53
2	60	IgG	3	2	1	1	54	54
1	76	IgG	2	2	0	0	21	51
2	63	LC	2	2	0	0	15	38
2	65	LC	3	2	1	0	14	21
2	34	LC	2	2	1	1	48	48
1	81	IgA	3	2	0	0	11	13
1	59	IgA	2	2	1	1	40	40
1	51	IgA	2	2	1	0	17	40
2	85	IgA	3	1	0	0	5	5
1	73	IgG	3	2	0	1	45	46
2	61	IgG	2	1	1	0	19	27
1	58	LC	3	2	0	1	35	35
1	61	IgG	1	2	1	1	41	41
2	63	IgA	2	1	0	0	8	10
2	83	IgG	2	2	0	0	23	23
1	57	IgG	3	2	0	1	15	39
2	65	IgG	2	1	0	0	34	34
1	55	LC	3	2	0	0	5	5
1	69	LC	3	2	0	1	9	34
2	57	IgA	3	2	0	1	31	31
1	59	IgG (lambda)	3	2	1	1	30	30
1	82	LC	3	2	0	1	31	31
1	53	LC	2	2	0	1	30	30
2	67	IgA	2	2	0	0	21	26
1	74	IgG	2	2	0	0	29	29
2	60	IgG(kappa)	3	2	1	1	22	22
2	57	LC	1	2	1	0	21	28
1	87	IgG	3	2	0	0	21	21
2	84	IgG	3	1	0	1	27	27
1	74	IgG	3	2	0	1	25	25
1	43	IgG(kappa)	2	2	1	1	12	12
1	55	LC (lambda)	3	2	0	1	18	18
1	87	LC	2	2	0	1	14	14
1	65	IgG	3	2	0	1	13	13
2	66	LC	3	2	0	0	12	13
2	82	LC	3	2	0	0	4	6
2	77	LC	3	2	0	1	10	10
2	77	IgA	2	2	0	0	6	9
1	57	LC	3	2	0	1	9	9
2	62	IgA	3	2	0	1	9	9
2	38	IgG	2	2	0	1	7	7
2	68	IgA	3	1	0	0	1	1

## Sheet: non-first line
Sex	Age	Dx	ISS	non-first line bortezomib	BMT	Alive	OS
2	65	IgG	3	1	0	0	5
2	40	kappa light chain	3	1	0	1	8
1	73	Lambda light chain	3	1	0	1	9
1	79	IgA (kappa)	3	1	0	0	26
2	71	IgG (kappa)	3	1	0	0	27
1	61	IgG (kappa)	3	1	0	0	30
1	65	Lambda light chain	3	1	0	0	31
1	64	lambda	2	1	0	0	37
1	47	non-secretory type	1	1	0	0	40
1	56	IgA (lambda)	2	1	0	0	40
1	71	IgG	3	1	0	0	45
1	92	IgG	3	1	0	1	49
2	55	IgG (kappa)	2	1	1	0	58
2	66	IgG (Kappa)	3	1	1	0	59
2	67	IgA	2	1	0	0	67
2	85	IgG (kappa)	3	1	0	0	68
1	79	IgG (kappa)	2	1	0	0	70
2	50	IgG (kappa)	2	1	1	1	74
1	71	IgA (lambda)	2	1	0	0	75
2	79	IgG	3	1	1	0	77
1	69	Lambda light chain	2	1	0	1	80
1	63	IgG	1	1	0	0	84
2	67	IgG (lambda)	1	1	0	0	91
1	60	non-secretory type	1	1	0	1	93
1	62	lambda	2	1	0	1	96
2	71	IgG (lambda)	3	1	0	0	98
1	37	IgG	2	1	1	1	103
1	70	IgG (kappa)	3	1	0	1	128
2	50	Kappa light chain	1	1	1	1	131
2	56	IgG (kappa)	1	1	0	1	168
1	46	IgG (lambda)	1	1	0	1	188
1	56	IgG	2	1	0	0	40
1	71	IgG	3	1	0	0	45
1	92	IgA (kappa)	3	1	0	0	49
2	55	IgG (kappa)	2	1	0	0	58
2	66	IgG (Kappa)	3	1	0	0	59
2	67	IgA	2	1	0	0	67
2	85	IgG (kappa)	2	1	0	0	68
